# Supplementary material for: Predicting Dynamic Clinical Outcomes of the Chemotherapy for Canine Lymphoma Patients Using a Machine Learning Model
Source: Vet Sci. 2021 Dec 2;8(12):301. doi: 10.3390/vetsci8120301 (PMC8704313; doi:10.3390/vetsci8120301)
Supplement: Supplementary file 1 [file vetsci-08-00301-s001.zip]

Archive with 1 entries (1 files):
- vetsci-1485580-supplementary.pdf
